# Supplementary material for: MiMeNet: Exploring microbiome-metabolome relationships using neural networks
Source: PLoS Comput Biol. 2021 May 17;17(5):e1009021. doi: 10.1371/journal.pcbi.1009021 (PMC8158931; doi:10.1371/journal.pcbi.1009021)
Supplement: S1 Table — Benchmarking results using MiMeNet, Random Forest (RF), Multivariate Elastic Net, and Canonical correlation analysis (CCA) of the three datasets using 10 iterations of 10-fold cross-validation. Mean and standard deviation values for Spearman correlation coefficient (SCC), Pearson correlation coefficient (PCC), and mean absolute error (MAE) are shown. All data were transformed using centered log-ratio exception for IBD microbial input, which was obtained in relative abundance. (XLSX) [file pcbi.1009021.s010.xlsx]

## Sheet: Sheet1
		MiMeNet	RF	Elastic Net	CCA (k=10)	CCA (k=20)	CCA (k=40)
IBD (PRISM)	SCC	0.31 ± 0.01	0.25 ± 0.01	0.25 ± 0.01	0.03 ± 0.02	0.05 ± 0.02	0.05 ± 0.02
	PCC	0.25 ± 0.02	0.27 ± 0.01	0.21 ± 0.01	0.01 ± 0.03	0.03 ± 0.04	0.01 ± 0.03
	MAE	1.48 ± 0.01	1.38 ± 0.01	1.50 ± 0.02	1.81 ± 0.07	2.19 ± 0.13	2.94 ± 0.15
Cystic Fibrosis	SCC	0.46 ± 0.01	0.42 ± 0.01	0.39 ± 0.01	0.14 ± 0.01	0.20 ± 0.01	0.27 ± 0.01
	PCC	0.48 ± 0.01	0.45 ± 0.01	0.45 ± 0.01	0.14 ± 0.01	0.20 ± 0.02	0.28 ± 0.01
	MAE	2.89 ± 0.01	2.98 ± 0.05	3.13 ± 0.01	4.70 ± 0.09	4.89 ± 0.14	5.11 ± 0.04
Soil	SCC	0.26 ± 0.03	0.17 ± 0.06	0.40 ± 0.02	0.46 ± 0.03	-	-
	PCC	0.29 ± 0.03	0.18 ± 0.08	0.43 ± 0.03	0.48 ± 0.03	-	-
	MAE	0.94 ± 0.01	0.98 ± 0.04	0.87 ± 0.02	1.06 ± 0.03	-	-
