# Supplementary material for: MiMeNet: Exploring microbiome-metabolome relationships using neural networks
Source: PLoS Comput Biol. 2021 May 17;17(5):e1009021. doi: 10.1371/journal.pcbi.1009021 (PMC8158931; doi:10.1371/journal.pcbi.1009021)
Supplement: S3 Table — Benchmarking results using MiMeNet, Random Forest (RF), Multivariate Elastic Net, and CCA of the three datasets using the IBD (PRISM) data to predict the IBD (External) data. Values for SCC, PCC, and MAE are shown. (XLSX) [file pcbi.1009021.s012.xlsx]

## Sheet: Sheet1
		MiMeNet	MelonnPan	RF	Elastic Net	CCA (k=10)	CCA (k=20)	CCA (k=40)
Centered Log-Ratio	SCC	0.24	-	0.19	0.21	0.05	0.12	0.06
	PCC	0.25	-	0.22	0.2	0.03	0.11	0.04
	MAE	1.34	-	1.37	1.98	1.31	1.31	1.34
Relative Abundance	SCC	0.21	0.17	0.17	0.15	0.07	-0.02	0.01
	PCC	0.17	0.16	0.17	0.13	0.05	-0.02	-0.02
	MAE	4.10 x 10-4	0.001	0.0001	4.24 x 10-4	4.37 x 10-4	4.37 x 10-4	4.52 x 10-4
